# Supplementary material for: Will Households Invest in Safe Sanitation? Results from an Experimental Demand Trial in Nakuru, Kenya
Source: Int J Environ Res Public Health. 2021 Apr 22;18(9):4462. doi: 10.3390/ijerph18094462 (PMC8122837; doi:10.3390/ijerph18094462)
Supplement: Supplementary file 1 [file ijerph-18-04462-s001.zip]

Archive with 1 entries (1 files):
- ijerph-1143245-supplementary.pdf
